# Supplementary material for: What Would You Do? Types of Ethical Challenging Situations Depicted in Vignettes Published in the Veterinary Literature from 1990 to 2020
Source: Vet Sci. 2021 Dec 22;9(1):2. doi: 10.3390/vetsci9010002 (PMC8781959; doi:10.3390/vetsci9010002)
Supplement: Supplementary file 1 [file vetsci-09-00002-s001.zip]

Archive with 1 entries (1 files):
- vetsci-1484870-supplementary.pdf
